# Supplementary material for: Comparative effectiveness of school-based obesity prevention programs for children and adolescents: a systematic review and network meta-analysis
Source: Front Public Health. 2024 Dec 17;12:1504279. doi: 10.3389/fpubh.2024.1504279 (PMC11685220; doi:10.3389/fpubh.2024.1504279)
Supplement: Supplementary file 2 [file Supplementary_file_2.xlsx]

## Sheet: info page
s.id	Author	Year (publish)	Country	nint	nctrl	n	age (mean)	age (sd)	intervention arms
1	Aguilar et al.	2009	Spain	375	546	921	10	0.5	PA only
2	Donnelly et al.	2009	USA	792	698	1490	7.8	0.4	PA only
3	Drummy et al.	2016	Ireland	53	51	104	9.5	0.3	PA only
4	James et al.	2004	UK	325	319	644	8.7	0.9	Diet & Nutrition only
5	Kriemler et al.	2010	Switzerland	297	205	502	9	0.5	PA only
6	Li et al.	2010	China	2329	2371	4700	9.4	0.8	PA only
7	Saccetti et al.	2013	Italy	247	250	497	8.5	0.7	PA only
8	Tarro et al.	2014	Spain	1550	800	2350	8.4	0.6	Multiple Component
9	Thivel et al.	2011	France	229	228	457	8	0.9	PA only
10	Farmer et al.	2017	New Zealand	374	369	743	8	1.2	PA only
11	Llaurado et al.	2014	Spain	320	370	690	8.04	0.6	Multiple Component
12	Rosario et al.	2012	Portugal	233	231	464	9.7	1	Multiple Component
13	Adab et al.	2017	UK	660	732	1392	6.3	0.3	Multiple Component
14	Dewar et al.	2013	Ausralia	178	179	357	13.2	0.5	Multiple Component
15	Foster et al.	2010	USA	2307	2296	4603	11.3	0.6	Multiple Component
16	Crydeland	2013	Norway	784	1381	2165	11.2	0.3	Multiple Component
17	Liu et al.	2019	China	930	959	1889	9.1	0.6	Multiple Component
18	Wang et al.	2018	China	5275	4583	9858	10.5	2	Multiple Component
19	Angelopoulos et al.	2009	Greece	321	325	646	10.27	0.44	Multiple Component
20	Gallotta et al.	2016	Italy	161	69	230	9.5	0.4	PA+Diet & Nutrition
21	Hollis et al.	2016	Ausralia	645	505	1150	12	0.5	Multiple Component
22	Scherr et al.	2017	USA	490	396	886	9.65	0.33	Multiple Component
23	Barbeau et al.	2007	USA	118	83	201	10	0.5	PA only
24	Jansen et al.	2011	Netherlands	1240	1382	2622	8.5	1	Multiple Component
25	Jiang et al.	2007	China	1056	1433	2489	8.3	1.5	Multiple Component
26	Kain et al.	2014	Chile	652	823	1475	7.2	1	PA+Diet & Nutrition
27	Llargues et al.	2011	Spain	272	237	509	6.03	0.3	Multiple Component
28	Mangnusson et al.	2012	Iceland	151	170	321	7.3	0.3	Multiple Component
29	Manios et al.	2002	Greece	602	444	1046	6	0.4	Multiple Component
30	Pablos et al.	2017	Spain	82	76	158	10.66	0.712	Multiple Component
31	Peralta et al.	2009	Ausralia	16	17	33	12.5	0.4	Multiple Component
32	Safdie et al.	2013	Mexico	506	354	860	7.7	0.7	PA+Diet & Nutrition
33	Singh et al.	2007	Netherlands	600	453	1053	12.8	0.5	Multiple Component
34	Amaro et al.	2006	Italy	153	88	241	12.4	0.7	Diet & Nutrition only
35	Ezendam et al.	2012	Netherlands	440	376	816	12.7	0.7	Multiple Component
36	Lubans et al.	2016	Ausralia	181	180	361	12.7	0.5	Multiple Component
37	Pfeiffer et al.	2019	USA	753	766	1519	12.05	1	Multiple Component
38	Crouter et al.	2015	USA	17	19	36	9.7	0.9	PA+Diet & Nutrition
39	Dzewaltowski et al.	2010	USA	134	112	246	9.21	0.66	PA+Diet & Nutrition
40	Going et al.	2003	USA	574	1130	1704	10.5	0.8	PA only
41	Kipping et al.	2014	UK & Australia	1064	1157	2221	9.5	0.3	PA+Diet & Nutrition
42	Storey et al.	2012	USA	138	94	232	5.84	0.53	Multiple Component
43	Carrel et al.	2005	USA	27	23	50	12.5	0.6	PA only
44	Crespo et al.	2012	USA	581	227	808	5.97	0.94	Multiple Component
45	de Heer et al.	2011	USA	478	326	804	9.27	1.08	PA+another component
46	Fitzgibbon et al.	2006	USA	202	199	401	7.3	51	Multiple Component
47	Gentile et al.	2009	USA	685	674	1359	9.6	0.9	PA+Diet & Nutrition
48	Graf et al.	2006	Germany	114	155	269	8.5	1.3	PA+Diet & Nutrition
49	Graf et al.	2008	Germany	433	178	611	6.7	0.4	PA+another component
50	Henaghan et al.	2008	UK	31	30	61	11	0.3	PA+another component
51	Lazaar et al.	2007	France	197	228	425	7.4	0.8	PA only
52	Meng et al.	2013	China	4561	3740	8301	10.5	1.5	PA+Diet & Nutrition
53	Niederer et al.	2013	Switzerland	259	260	519	5.2	0.6	Multiple Component
